# Supplementary material for: Ethanol Solvothermal Treatment on Graphitic Carbon Nitride Materials for Enhancing Photocatalytic Hydrogen Evolution Performance
Source: Nanomaterials (Basel). 2022 Jan 6;12(2):179. doi: 10.3390/nano12020179 (PMC8779218; doi:10.3390/nano12020179)
Supplement: Supplementary file 1 [file nanomaterials-12-00179-s001.zip]

Archive with 1 entries (1 files):
- nanomaterials-1535611-supplementary.pdf
